# Supplementary material for: Do Neuroscience Journals Accept Replications? A Survey of Literature
Source: Front Hum Neurosci. 2017 Sep 20;11:468. doi: 10.3389/fnhum.2017.00468 (PMC5611708; doi:10.3389/fnhum.2017.00468)
Supplement: Supplementary Data Sheet S1 — List of neuroscience journals screened in the current study. [file Data_Sheet_1.xlsx]

## Sheet: Sheet1
ACS Chemical Neuroscience
Acta Biologica Hungarica
Acta Endocrinologica
Acta Neurobiologiae Experimentalis
Acta Neurologica Scandinavica
Acta Neurologica Taiwanica
Acta Neuropathologica
Acta neuropathologica communications
Activitas Nervosa Superior
Activitas Nervosa Superior Rediviva
Acupuncture and Electro-Therapeutics Research
Adaptive Behavior
Advances in Neurobiology
Advances in Neuroimmune Biology
African Journal of Neurological Sciences
Ageing Research Reviews
AJOB Neuroscience
Alcohol
Alzheimer's and Dementia
Alzheimer's Research and Therapy
American Journal of Medical Genetics, Part B, Neuropsychiatric Genetics
Amyotrophic Lateral Sclerosis and Frontotemporal Degeneration
Anatomy and Cell Biology
Annals of Clinical and Translational Neurology
Annals of Neurology
Annals of Neurosciences
Aphasiology
ASN Neuro
Attention, Perception & Psychophysics
Audiology and Neuro-Otology
Autism Research
Autonomic Neuroscience: Basic and Clinical
Avant
Basal Ganglia
Basic and Clinical Neuroscience
Behavioral and Brain Functions
Behavioral and Brain Sciences
Behavioral Neuroscience
Behavioral Sleep Medicine
Behaviour
Behavioural Brain Research
Behavioural Neurology
Biological Psychiatry
Biological Psychiatry: Cognitive Neuroscience and Neuroimaging
Biological Psychology
Biologically Inspired Cognitive Architectures
Biomedical Reports
Biomolecular Concepts
BioPsychoSocial Medicine
Bipolar Disorders
BMC Neuroscience
Botulinum Journal
Brain and Behavior
Brain and Cognition
Brain and Development
Brain and Language
Brain Connectivity
Brain Imaging and Behavior
Brain Impairment
Brain Pathology
Brain Research
Brain Research Bulletin
Brain Sciences
Brain Stimulation
Brain Structure and Function
Brain Topography
Brain, Behavior and Evolution
Brain, Behavior, and Immunity
Brazilian Journal of Medical and Biological Research
British Journal of Developmental Psychology
British Journal of Ophthalmology
Bulletin of Mathematical Biology
Cardiovascular Endocrinology
Cardiovascular Psychiatry and Neurology
Cell Adhesion and Migration
Cell Death and Disease
Cellular and Molecular Life Sciences
Cellular and Molecular Neurobiology
Central Nervous System Agents in Medicinal Chemistry
Cerebellum
Cerebral Cortex
Cerebrovascular Diseases
Cerebrovascular Diseases Extra
Chemical Senses
Chemosensory Perception
Child Development Research
Clinical and Experimental Neuroimmunology
Clinical and Translational Science
Clinical Autonomic Research
Clinical EEG and Neuroscience
Clinical Neuropathology
Clinical Neurophysiology
Clinical Neurophysiology Practice
Clinical Optometry
Clinical Psychopharmacology and Neuroscience
CNS and Neurological Disorders - Drug Targets
Cognition
Cognitive and Behavioral Neurology
Cognitive Computation
Cognitive Neurodynamics
Cognitive Neuropsychiatry
Cognitive Neuropsychology
Cognitive Neuroscience
Cognitive Processing
Cognitive Science
Cognitive Systems Research
Cognitive, Affective and Behavioral Neuroscience
Computational Intelligence and Neuroscience
Constructivist Foundations
Cortex
Current Alzheimer Research
Current Eye Research
Current Neurology and Neuroscience Reports
Current Neuropharmacology
Current Neurovascular Research
Current Opinion in Behavioral Sciences
Current Opinion in Neurobiology
Current Opinion in Neurology
Current Topics in Behavioral Neurosciences
Dementia and Geriatric Cognitive Disorders
Dementia and Geriatric Cognitive Disorders Extra
Dementia e Neuropsychologia
Developmental Cognitive Neuroscience
Developmental Medicine and Child Neurology
Developmental Neurobiology
Developmental Neurorehabilitation
Developmental Neuroscience
Developmental Psychobiology
Developmental Science
Diagnostics in Neuropsychiatry
Dialogues in Clinical Neuroscience
DMM Disease Models and Mechanisms
Documenta Ophthalmologica
Early Intervention in Psychiatry
Egyptian Journal of Neurology, Psychiatry and Neurosurgery
eLife
EMBO Journal
Endocrine development
eNeuro
eNeurologicalSci
Epilepsia
Epilepsy and Behavior
Epilepsy Research
Epileptic Disorders
European Archives of Psychiatry and Clinical Neuroscience
European Endocrinology
European Journal of Neurology
European Journal of Neuroscience
European Neurological Review
European Neurology
European Neuropsychopharmacology
Evidence-Based Communication Assessment and Intervention
Evolutionary Intelligence
Evolutionary Psychology
Experimental Brain Research
Experimental Eye Research
Experimental Neurobiology
Experimental Neurology
Expert Review of Neurotherapeutics
Fluids and Barriers of the CNS
Focus on Autism and Other Developmental Disabilities
Frontiers in Aging Neuroscience
Frontiers in Behavioral Neuroscience
Frontiers in Cellular Neuroscience
Frontiers in Computational Neuroscience
Frontiers in Human Neuroscience
Frontiers in Integrative Neuroscience
Frontiers in Life Science
Frontiers in Molecular Neuroscience
Frontiers in Neural Circuits
Frontiers in Neuroanatomy
Frontiers in Neuroendocrinology
Frontiers in Neuroengineering
Frontiers in Neuroinformatics
Frontiers in Neurology
Frontiers in Neuroscience
Frontiers in Synaptic Neuroscience
Frontiers in Systems Neuroscience
Frontiers of neurology and neuroscience
Functional Neurology
Future Neurology
Genes, Brain and Behavior
GLIA
Graefe's Archive for Clinical and Experimental Ophthalmology
Headache
Health Psychology and Behavioral Medicine
Hearing Research
Hippocampus
Hormones and Behavior
Hormones and Cancer
Human Brain Mapping
Human Factors
Human Psychopharmacology
IBRO Reports
IEEE Transactions on Neural Systems and Rehabilitation Engineering
International Journal of Alzheimer's Disease
International Journal of Cognitive Research in Science, Engineering and Education
International Journal of Developmental Neuroscience
International Journal of Developmental Sciences
International Journal of Endocrinology
International Journal of Intelligent Transportation Systems Research
International Journal of Neuroscience
International Journal of Psychophysiology
International Journal of Stroke
International Journal on Disability and Human Development
International Neurourology Journal
International Tinnitus Journal
Invertebrate Neuroscience
Investigative Ophthalmology and Visual Science
i-Perception
Iranian Journal of Child Neurology
Iranian Journal of Psychiatry and Behavioral Sciences
JARO - Journal of the Association for Research in Otolaryngology
Journal of Applied Biomedicine
Journal of Brachial Plexus and Peripheral Nerve Injury
Journal of Brain Science
Journal of Cataract and Refractive Surgery
Journal of Cellular Neuroscience and Oxidative Stress
Journal of Cerebral Blood Flow and Metabolism
Journal of Chemical Neuroanatomy
Journal of Circadian Rhythms
Journal of Clinical and Experimental Neuropsychology
Journal of Clinical Neurology
Journal of Clinical Neuromuscular Disease
Journal of Clinical Neurophysiology
Journal of Clinical Neuroscience
Journal of Clinical Sleep Medicine
Journal of Cognitive Neuroscience
Journal of Cognitive Science
Journal of Communication Disorders
Journal of Comparative Neurology
Journal of Comparative Physiology A: Neuroethology, Sensory, Neural, and Behavioral Physiology
Journal of Computational Neuroscience
Journal of Contextual Behavioral Science
Journal of Eating Disorders
Journal of ECT
Journal of Electromyography and Kinesiology
Journal of Experimental Neuroscience
Journal of Experimental Psychology: General
Journal of Experimental Psychology: Human Perception and Performance
Journal of Experimental Stroke and Translational Medicine
Journal of Eye Movement Research
Journal of Fluency Disorders
Journal of Huntington's disease
Journal of Individual Differences
Journal of Integrative Neuroscience
Journal of Intellectual Disability - Diagnosis and Treatment
Journal of Intellectual Disability Research
Journal of Mathematical Neuroscience
Journal of Molecular Neuroscience
Journal of Motor Behavior
Journal of Neural Engineering
Journal of Neural Transmission
Journal of Neurochemistry
Journal of Neurodevelopmental Disorders
Journal of Neuroendocrinology
Journal of Neurogenetics
Journal of NeuroImmune Pharmacology
Journal of Neuroimmunology
Journal of Neuroinflammation
Journal of Neurolinguistics
Journal of Neurological Sciences
Journal of Neurology
Journal of Neuro-Oncology
Journal of Neuropathology and Experimental Neurology
Journal of Neurophysiology
Journal of Neuropsychology
Journal of Neuroscience
Journal of Neuroscience Methods
Journal of Neuroscience Nursing
Journal of Neuroscience Research
Journal of Neuroscience, Psychology, and Economics
Journal of Neurosciences in Rural Practice
Journal of NeuroVirology
Journal of Pain
Journal of Parkinson's Disease
Journal of Pediatric Neurosciences
Journal of Physiology Paris
Journal of Psychiatric Research
Journal of Psychiatry and Neuroscience
Journal of Psychophysiology
Journal of Research on Adolescence
Journal of Sensory Studies
Journal of Sexual Aggression
Journal of Sleep Research
Journal of the Experimental Analysis of Behavior
Journal of the History of the Neurosciences
Journal of the International Neuropsychological Society
Journal of the Neurological Sciences
Journal of the Peripheral Nervous System
Journal of Vestibular Research: Equilibrium and Orientation
Journal of Vision
Journal of Visualized Experiments
Korean Journal of Audiology
Language, Cognition and Neuroscience
Learning and Behavior
Learning and Memory
Learning Disability Quarterly
LUTS: Lower Urinary Tract Symptoms
Mathematical Medicine and Biology
Medical Gas Research
Metabolic Brain Disease
Mind and Matter
Mind, Brain, and Education
Mind, Culture, and Activity
Molecular and Cellular Neurosciences
Molecular Autism
Molecular Brain
Molecular Neurobiology
Molecular Neurodegeneration
Molecular Pain
Molecular Psychiatry
Movement Disorders
Movement Disorders Clinical Practice
Multiple Sclerosis Journal
Multiple Sclerosis and Related Disorders
Multisensory research
Muscle and Nerve
Nature and Science of Sleep
Nature Neuroscience
Nature Reviews Neurology
Nature Reviews Neuroscience
Network: Computation in Neural Systems
Neural Computation
Neural Development
Neural Network World
Neural Networks
Neural Plasticity
Neural Processing Letters
Neural Regeneration Research
Neurobiology of Aging
Neurobiology of Disease
Neurobiology of Learning and Memory
Neurobiology of Sleep and Circadian Rhythms
Neurobiology of Stress
Neurochemical Journal
Neurochemical Research
Neurochemistry International
Neurocomputing
Neurodegenerative Diseases
Neuroendocrinology
Neuroendocrinology Letters
Neuroepigenetics
Neuroethics
Neurogastroenterology and Motility
Neurogenesis
Neurogenetics
NeuroImage
NeuroImage: Clinical
NeuroImmunoModulation
Neuroinformatics
Neurological Research
Neurology and Therapy
Neurology Asia
Neurology India
Neurology Psychiatry and Brain Research
Neurology Research International
Neurology: Neuroimmunology and NeuroInflammation
Neuromodulation
NeuroMolecular Medicine
Neuromuscular Disorders
Neuron
Neuropathology and Applied Neurobiology
Neuropeptides
Neuropharmacology
Neurophotonics
Neurophysiology
Neuropsychiatric Disease and Treatment
Neuropsychoanalysis
Neuropsychobiology
Neuropsychologia
Neuropsychological Trends
Neurorehabilitation and Neural Repair
NeuroReport
Neuroscience
Neuroscience and Behavioral Physiology
Neuroscience and Biobehavioral Reviews
Neuroscience Bulletin
Neuroscience Letters
Neuroscience Research
Neuroscientist
NeuroSignals
Neurotoxicity Research
NeuroToxicology
Neurotoxicology and Teratology
Nutritional Neuroscience
Open Biology
Open Life Sciences
Open Neurology Journal
Open Pain Journal
Ophthalmic and Physiological Optics
Ophthalmic Research
Ophthalmologica
Otology and Neurotology
Pain
Pain Research and Management
Parkinsonism and Related Disorders
Parkinson's Disease
Pediatric Neurology
PeerJ
Peptides
Perception
Perceptual and Motor Skills
Pharmacology Biochemistry and Behavior
Phenomenology and the Cognitive Sciences
Physiology and Behavior
PLoS Biology
PLoS Computational Biology
PM and R
Pragmatics and Cognition
Prion
Progress in Brain Research
Progress in Neurobiology
Progress in Neurology and Psychiatry
Progress in Neuro-Psychopharmacology and Biological Psychiatry
Progress in Retinal and Eye Research
Psychiatric Genetics
Psychiatry and Clinical Neurosciences
Psychiatry Investigation
Psychiatry Research
Psychiatry Research - Neuroimaging
Psychology and Neuroscience
Psychoneuroendocrinology
Purinergic Signalling
Recent Patents on Regenerative Medicine
Respiratory Physiology and Neurobiology
Restorative Neurology and Neuroscience
Review Journal of Autism and Developmental Disorders
Reviews in the Neurosciences
Revue Neurologique
Romanian Journal of Neurology/ Revista Romana de Neurologie
Schizophrenia Research
Seizure : the journal of the British Epilepsy Association
Seminars in Neurology
Sexual Medicine
Shanghai Archives of Psychiatry
Sleep and Biological Rhythms
Sleep Health
Sleep Medicine Reviews
Sleep Science
Social Cognitive and Affective Neuroscience
Social Neuroscience
Somatosensory and Motor Research
Spinal Cord
Stress: the International Journal on Biology of Stress
Synapse
The Mental Lexicon
Therapeutic Advances in Neurological Disorders
Thyroid Research
Timing and Time Perception
Topics in Cognitive Science
Translational Behavioral Medicine
Translational Neurodegeneration
Translational Neuroscience
Translational Psychiatry
Translational Stroke Research
Trends in Cognitive Sciences
Trends in Neuroscience and Education
Trends in Neurosciences
Vascular Cell
Vision Research
Visual Cognition
Visual Neuroscience
Wiley Interdisciplinary Reviews: Cognitive Science
World Journal of Biological Psychiatry
